# Supplementary material for: Involvement of HHV-4 (Epstein–Barr Virus) and HHV-5 (Cytomegalovirus) in Inflammatory Bowel Disease and Colorectal Cancer: A Meta-Analysis
Source: Cancers (Basel). 2022 Oct 17;14(20):5085. doi: 10.3390/cancers14205085 (PMC9599759; doi:10.3390/cancers14205085)
Supplement: Supplementary file 1 [file cancers-14-05085-s001.zip]

Archive with 1 entries (1 files):
- cancers-1957721-supplementary.pdf
